# Supplementary material for: Antimicrobial resistance and genotyping of Staphylococcus aureus obtained from food animals in Sichuan Province, China
Source: BMC Vet Res. 2021 Apr 26;17:177. doi: 10.1186/s12917-021-02884-z (PMC8077920; doi:10.1186/s12917-021-02884-z)
Supplement: Supplementary file 1 — Additional file 1. [file 12917_2021_2884_MOESM1_ESM.xls]

## Sheet: Sheet1
Raw data
Strains		Antimicrobial susceptibility testing by standard microbroth dilution method (μg/ml)											Disc diffusion method (mm)		PCR amplification of resistance genes
Isolates	Source	PEN	AMP	OXA	GEN	KAN	AMK	TET	ERY	AZM	CIP	SIZ	OXA	FOX	blaZ	mecA	ermA	ermB	ermC	aacA-aphD
XCCow2	cow	0.5	0.125	2	16	32	64	4	16	8	1	512	19.36	23.08	-	-	-	+	+	+
XCCow10	cow	16	16	2	8	8	4	4	8	16	1	1024	17.86	23.46	+	-	-	-	+	-
XCCow13	cow	32	32	8	8	4	8	16	8	16	0.5	1024	6.6	13.26	+	+	+	+	+	-
XCCow15	cow	32	32	4	8	4	8	4	16	8	0.5	1024	18.04	24.86	+	-	-	+	+	-
ZYP5	swine	0.5	0.25	2	16	64	64	4	16	32	0.5	1024	21.28	25.94	-	-	-	+	+	+
YAP6	swine	64	8	2	64	128	64	32	32	8	64	128	24.04	25.84	+	-	-	+	+	+
LSP6	swine	2	2	1	4	8	8	4	2	2	0.5	256	16.74	25.64	-	-	-	-	-	-
LSP21	swine	2	2	2	8	8	4	8	1	4	1	512	20.62	22.12	-	-	-	-	-	-
LZP2	swine	32	64	1	32	64	16	8	128	64	32	1024	26.5	26.88	+	-	-	+	+	+
LZP4	swine	8	32	1	32	32	64	8	128	64	16	1024	31.28	24.82	+	-	-	+	+	+
LZP6	swine	32	64	1	16	64	16	16	128	64	32	1024	23.34	26.98	+	-	-	+	+	+
ZGP6	swine	32	32	2	8	16	128	16	16	16	1	256	22.88	21.94	+	-	-	+	+	+
ZGP12	swine	32	64	0.5	16	128	16	64	8	16	2	1024	22.24	20.96	+	-	-	+	+	+
ZGP26	swine	0.5	0.5	1	16	128	128	32	16	64	2	1024	24.72	21.74	-	-	-	-	+	+
ZGP28	swine	32	64	1	4	128	64	128	16	16	2	1024	21.8	20.42	+	-	-	+	+	+
YAC1	chicken	16	16	32	64	64	128	32	32	16	16	1024	6.6	6.6	+	+	+	+	+	+
YAC2	chicken	16	16	32	64	128	64	32	64	16	16	1024	6.6	6.6	+	+	+	+	+	+
YAC3	chicken	32	32	4	2	16	2	16	32	32	4	1024	25.1	20.6	+	-	-	+	+	-
YAC4	chicken	32	32	128	32	128	128	4	128	64	0.5	1024	6.6	6.6	+	+	+	+	+	+
YAC5	chicken	32	64	2	32	128	64	32	16	16	4	512	25.06	27.8	+	-	-	+	-	+
YAC6	chicken	32	32	2	8	16	8	32	8	8	8	1024	18.04	21.34	+	-	-	+	+	-
YAC7	chicken	32	16	4	1	4	8	32	128	16	2	512	27.8	21.48	+	-	-	+	+	-
YAC8	chicken	32	32	1	2	8	8	16	64	64	4	1024	28.92	25.96	+	-	-	+	-	-
YAC9	chicken	32	32	2	8	32	32	16	64	2	0.125	1024	27.56	24.6	+	-	-	+	+	-
YAC10	chicken	32	64	1	32	128	64	32	128	8	32	1024	17.32	24	+	-	-	+	+	-
YAC11	chicken	32	64	2	8	32	32	16	32	8	2	1024	30.9	23.82	+	-	-	+	+	+
YAC12	chicken	32	8	2	32	128	128	32	16	2	8	64	25.36	20.4	+	-	-	+	+	-
YAC13	chicken	32	64	1	32	64	128	64	128	64	4	256	25.72	21.58	+	-	-	+	+	-
YAC14	chicken	2	1	1	16	6	16	64	8	4	1	1024	26.96	25.94	-	-	-	+	+	-
YAC15	chicken	32	32	0.5	64	128	128	64	128	4	32	1024	29.7	27.84	+	-	-	+	+	+
YAC16	chicken	32	16	2	32	64	128	16	128	64	1	1024	29.32	26.14	+	-	+	+	-	+
YAC17	chicken	32	16	0.5	4	16	8	16	128	64	4	512	21.1	23.24	+	-	-	+	-	-
YAC18	chicken	32	32	2	4	32	16	32	32	32	1	256	21.86	25.34	+	-	-	+	-	-
YAC19	chicken	32	64	2	32	128	64	16	32	8	4	1024	20.1	25.6	-	-	-	+	+	-
YAC20	chicken	32	32	1	2	16	4	32	32	64	2	1024	15.14	22	+	-	-	+	+	-
YAC21	chicken	32	64	1	2	16	8	32	128	64	2	1024	27.9	22.46	+	-	-	-	+	-
YAC22	chicken	32	64	2	2	16	8	32	64	8	1	1024	27.22	22.68	+	-	-	+	+	-
YAC23	chicken	32	32	2	64	128	128	64	128	4	32	1024	29.56	25.5	+	-	-	+	+	-
YAC24	chicken	32	32	2	0.25	8	16	4	32	64	1	1024	20.94	24.84	+	-	-	+	+	-
YAC25	chicken	32	32	2	2	16	16	16	4	16	4	256	20.24	25.14	+	-	-	+	+	+
YAC26	chicken	32	32	0.5	4	32	32	16	64	32	0.5	512	18.36	25.7	+	-	-	+	+	-
YAC27	chicken	2	16	1	4	2	2	4	2	4	2	1024	14.52	24.46	+	-	-	-	-	-
YAC28	chicken	32	16	2	4	16	16	16	64	64	2	512	29.92	25.8	+	-	-	+	+	-
YAC29	chicken	32	16	8	2	16	8	64	32	4	16	1024	6.6	14.32	+	-	-	+	+	-
YAC30	chicken	32	16	2	32	128	128	64	128	4	16	1024	31.9	27.56	+	-	-	+	-	+
YAC31	chicken	32	16	2	8	32	32	4	64	32	0.5	512	19.02	24.16	+	-	-	+	-	-
YAC32	chicken	32	64	0.5	16	16	8	32	64	8	2	1024	29.6	24.4	+	-	-	+	+	+
YAC33	chicken	32	64	1	32	128	128	1	8	16	16	512	27.16	24.7	+	-	-	+	+	+
YAC34	chicken	2	64	1	64	128	64	64	128	2	4	512	17.82	22.54	+	-	-	+	+	+
YAC35	chicken	32	64	2	16	32	64	16	32	16	0.125	512	27.6	19.08	+	-	-	+	+	-
YAC36	chicken	32	64	2	2	16	4	32	64	16	2	1024	26.8	23.44	-	-	-	+	-	-
YAC37	chicken	32	64	2	2	8	4	64	128	32	16	256	28.44	26.8	+	-	-	+	+	-
MSC4	chicken	8	1	1	32	32	64	2	16	2	1	1024	38.4	28.24	-	-	-	+	+	+
MSC5	chicken	2	1	2	4	16	16	4	2	1	1	512	21.24	26.34	+	-	-	-	+	-
MSC7	chicken	8	16	1	1	16	32	2	16	0.5	0.5	1024	27.5	24.24	+	-	+	+	+	-
MSC9	chicken	0.125	0.25	2	32	128	128	2	16	2	0.5	512	35.04	29.36	-	-	-	+	+	+
MSC10	chicken	1	2	4	16	64	64	2	16	2	0.5	1024	34.52	28.06	-	-	-	+	+	+
MSC11	chicken	0.125	0.125	1	4	32	64	2	16	8	0.5	1024	33.84	28.24	-	-	+	+	+	+
MSC15	chicken	1	0.5	2	4	16	32	4	16	8	1	512	23.48	24.06	+	-	-	-	+	-
MSC16	chicken	2	0.25	2	32	16	32	2	16	4	1	1024	27.56	26.04	+	-	+	+	+	+
MSC18	chicken	4	8	2	1	32	16	2	16	16	0.5	1024	21.98	27.16	+	-	+	+	+	+
MSC20	chicken	0.125	0.125	1	32	64	64	2	16	4	0.5	1024	34.4	28.14	-	-	-	+	+	+
MSC21	chicken	1	1	4	4	16	32	1	4	4	1	1024	28.02	30.04	+	-	-	-	-	-
MSC22	chicken	2	1	2	4	32	16	1	8	2	1	1024	30.24	27.3	+	-	-	-	+	-
DYC1	chicken	0.25	<0.125	<0.5	<0.5	2	0.5	32	0.5	<0.5	1	1024	22.8	25.42	-	-	-	-	-	-
DYC2	chicken	2	4	<0.5	1	0.25	0.25	2	0.25	0.25	0.5	1024	23.22	23.42	-	-	-	-	-	-
DYC3	chicken	32	64	1	64	2	2	16	64	1	8	1024	20	26.24	+	-	-	-	+	+
DYC5	chicken	>32	>64	1	2	1	0.25	4	4	4	2	>1024	23.12	24.36	+	-	-	-	-	-
DYC6	chicken	0.125	0.125	0.25	0.5	1	2	8	0.25	0.25	2	>1024	19.92	23.84	-	-	-	-	-	-
DYC7	chicken	4	16	1	2	1	8	8	0.25	0.25	2	>1024	20.1	24.82	+	-	-	-	-	-
DYC8	chicken	0.25	1	0.25	1	1	4	2	<0.25	0.25	1	>1024	18.48	24.44	+	-	-	-	-	-
DYC14	chicken	0.25	2	1	1	0.5	2	1	<0.25	0.5	0.125	256	22.12	24.88	-	-	-	-	-	-
DYC16	chicken	2	0.5	<0.5	1	2	2	32	0.5	<0.5	1	512	23.46	24.24	-	-	-	-	-	-
DYC17	chicken	>32	>64	<0.5	1	16	4	2	>64	>64	2	512	21.3	25.54	+	-	-	-	-	-
DYC19	chicken	>32	>64	1	4	0.25	<0.25	2	>64	16	8	1024	21.62	30.18	+	-	-	-	-	-
DYC20	chicken	0.25	1	0.5	2	0.5	4	2	0.06	0.125	0.125	>1024	23.44	25.16	-	-	-	-	-	-
DYC24	chicken	32	64	2	64	64	64	8	64	64	0.5	1024	23.74	22.94	+	-	-	+	+	+
DYC35	chicken	32	16	1	16	32	64	4	32	4	0.5	512	24.32	24.62	+	-	-	+	+	+
DYC46	chicken	4	1	1	16	2	4	4	4	1	1	512	23.72	23.62	-	-	-	+	+	+
CDC6	chicken	32	64	2	2	8	8	8	4	16	0.25	1024	19.54	22.66	+	-	-	+	+	-
CDC10	chicken	32	64	4	1	1	2	2	2	0.5	0.25	1024	20.7	21.62	+	-	-	+	+	-
CDC-19	chicken	4	4	2	4	4	4	8	2	2	1	512	16.96	20.2	-	-	-	+	+	-
CDC-23	chicken	2	0.25	1	64	8	8	4	2	1	0.5	512	18.22	18.62	-	-	-	-	+	-
DZC1	chicken	32	64	2	32	64	8	4	2	16	0.25	1024	26.46	23.42	+	-	-	+	+	+
DZC2	chicken	32	2	2	8	32	8	4	16	16	1	1024	20	25.7	+	-	-	+	+	-
DZC3	chicken	32	64	4	8	128	16	32	64	32	0.5	512	24.1	23.88	+	-	-	+	-	-
DZC4	chicken	32	16	1	32	16	16	16	64	1	0.5	1024	21.96	23.12	+	-	-	-	+	+
DZC6	chicken	32	4	2	1	2	4	2	1	0.5	2	1024	22.08	26.38	+	-	-	-	-	-
DZC7	chicken	0.5	0.5	<0.5	0.5	1	2	2	16	0.25	0.125	1024	27.1	21.84	-	-	-	-	+	-
DZC13	chicken	0.25	0.5	0.5	0.5	1	2	2	8	0.125	0.25	256	22.46	22.48	-	-	-	+	+	-
DZC14	chicken	0.25	0.25	<0.5	0.5	1	2	2	8	0.125	0.125	>1024	17.38	23.88	-	-	-	+	+	-
DZC17	chicken	0.125	0.5	<0.5	0.25	1	2	2	8	0.125	0.125	>1024	26.04	22.22	-	-	-	+	+	-
DZC20	chicken	0.5	1	<0.5	0.5	1	2	2	1	0.125	0.25	1024	24.62	23.48	-	-	-	+	+	-
GY1	chicken	0.125	0.25	<0.5	0.5	2	2	2	0.25	0.25	0.25	256	23.22	22.26	-	-	-	+	+	-
GY3	chicken	0.5	0.25	<0.5	<0.5	1	1	1	<0.25	0.25	0.5	128	23.22	20.86	+	-	-	-	+	-
GY10	chicken	0.125	0.5	1	16	32	128	16	0.5	1	0.5	>1024	20.7	23.36	-	-	-	-	+	-
GY11	chicken	0.25	0.5	<0.5	<0.5	2	2	2	<0.25	0.125	0.25	256	23.34	21.94	-	-	-	-	+	-
GY12	chicken	0.125	0.25	<0.5	0.5	1	2	2	0.25	0.125	0.125	>1024	22.64	23.86	-	-	-	+	+	-
GY22	chicken	1	4	0.5	0.5	1	4	4	0.5	0.125	0.5	256	18.82	24.38	-	-	-	+	+	-
GY24	chicken	0.5	1	0.25	0.5	1	2	2	0.125	0.125	2	>512	21.84	22.4	-	-	-	+	+	-
GY25	chicken	0.06	0.25	0.5	16	32	64	2	0.25	0.125	0.25	>512	26.5	25.72	-	-	-	+	+	+
GY27	chicken	0.25	0.5	0.5	>64	>128	128	2	8	0.125	0.25	>512	18.34	22.82	+	-	-	+	+	+
GY28	chicken	0.25	0.125	1	1	2	2	4	2	1	0.5	256	22.18	23.34	-	-	-	+	+	-
GY30	chicken	0.5	1	2	0.5	1	2	16	16	0.25	0.25	>512	20.22	22.9	-	-	-	+	+	-
GY34	chicken	0.125	0.5	1	0.25	1	2	1	32	0.125	1	>512	22.72	21.9	-	-	-	+	+	-
GY38	chicken	>16	>16	2	0.5	1	2	64	32	>64	32	>512	25.22	22.88	+	-	-	+	+	-
GY40	chicken	0.25	0.5	0.5	0.5	1	2	2	8	0.25	0.5	128	23.46	22.62	-	-	-	+	+	-
GY41	chicken	0.125	0.06	0.06	0.06	0.125	0.25	0.5	<0.03	0.06	0.125	128	26.34	26.3	-	-	-	-	+	-
GY42	chicken	0.06	0.25	0.25	0.5	1	2	2	0.125	0.125	0.25	>512	25.78	26.36	-	-	-	+	+	-
GY43	chicken	0.06	0.5	0.5	0.5	1	2	2	16	0.125	0.25	>512	21.2	22.4	-	-	-	-	+	-
GY45	chicken	0.125	0.5	0.25	1	2	1	0.5	8	0.125	2	256	23.74	22.9	-	-	-	+	+	-
GY48	chicken	0.5	1	0.125	0.25	2	2	2	8	0.125	0.25	256	22.34	23.78	-	-	-	+	+	-
DYD1	duck	4	2	2	32	128	64	128	128	16	16	512	23.32	25.9	+	-	+	+	+	+
DYD3	duck	32	16	2	64	128	256	16	128	32	1	1024	20.36	24.7	+	-	-	+	+	+
EMD1	duck	0.25	0.125	2	1	4	4	4	2	4	0.5	256	24.66	24.28	-	-	-	-	-	-
EMD2	duck	0.25	0.125	1	4	4	4	4	1	4	1	512	21.24	25.6	-	-	-	-	-	-
EMD5	duck	0.125	0.125	2	4	8	4	4	2	4	1	512	20.42	25.92	-	-	-	-	-	-
YAD2	duck	32	32	8	16	64	16	2	8	16	0.5	1024	6.6	6.6	+	+	+	+	+	+
YAD3	duck	32	64	16	32	128	128	64	16	16	16	1024	6.6	6.6	+	+	+	+	+	+
YAD4	duck	32	64	16	32	128	128	32	8	16	4	1024	6.6	6.6	+	+	+	+	+	+
YAD5	duck	32	16	4	8	16	8	4	8	16	0.5	1024	19.52	23.9	+	-	-	+	-	-
YAD6	duck	32	8	2	32	64	4	4	64	64	0.25	1024	19.54	26.48	+	-	-	+	+	+
YAD13	duck	32	32	2	16	64	8	2	8	4	8	1024	19.48	27.1	+	-	-	-	+	+
YAD19	duck	16	16	2	32	64	4	4	64	32	4	1024	19.94	24.1	+	-	-	+	+	+
YAD32	duck	32	16	2	32	64	64	4	8	2	0.25	512	20.28	21.22	+	-	-	+	+	+
YAD31	duck	32	16	2	64	64	8	4	8	0.5	0.5	1024	21	22.24	+	-	-	+	+	+
YAD36	duck	16	16	2	16	16	8	2	8	1	1	512	20	25.24	+	-	-	-	-	+
ABD1	duck	32	4	2	64	128	256	64	128	64	1	1024	20.18	24.52	+	-	-	+	+	+
ABD3	duck	32	8	1	64	128	256	4	128	64	8	1024	26.02	23.24	+	-	-	+	+	+
ABD7	duck	0.5	0.125	2	16	8	8	16	16	16	2	1024	21.36	22.66	-	-	-	+	+	+
ABD9	duck	8	4	1	16	128	256	32	128	64	16	1024	17.24	23.42	-	-	-	+	+	+
ABD10	duck	32	16	2	4	8	8	32	8	4	2	512	18.8	6.6	-	-	-	+	+	+
ABD14	duck	32	16	1	4	128	256	32	128	32	16	1024	17.58	23.44	+	-	-	+	+	+
ABD15	duck	32	32	1	32	4	8	64	4	2	4	1024	16.42	24.24	+	-	-	+	+	+
ABD19	duck	16	32	1	32	64	4	16	32	32	1	1024	17.62	24.16	+	-	-	+	+	+
NJD6	duck	1	1	0.25	32	4	16	32	16	4	0.125	256	20.26	24.14	+	-	-	-	+	+
NJD7	duck	16	2	1	16	2	64	1	32	16	1	1024	20.22	21.18	+	-	-	+	+	+
NJD8	duck	0.25	0.125	1	0.5	4	2	64	32	16	8	256	19.84	25.52	-	-	-	-	+	-
NJD13	duck	0.5	2	2	8	0.5	64	32	16	64	8	512	17.32	24.78	-	-	-	-	+	-
NJD15	duck	1	4	1	4	2	64	4	16	32	1	512	18.68	23.62	-	-	+	+	+	-
NJD18	duck	1	1	0.25	2	128	16	64	32	128	1	256	20.42	24.88	-	-	+	+	+	-
NJD24	duck	8	8	16	16	8	128	64	16	32	2	1024	17.64	23.96	+	-	-	-	+	-
NJD26	duck	16	2	0.125	16	2	8	2	64	128	1	512	18.44	25.56	+	-	-	+	+	+
NJD30	duck	0.25	0.125	1	4	1	16	0.25	16	32	0.5	512	19.16	24.62	-	-	-	+	+	-
ZYD2	duck	32	32	1	8	128	256	32	128	64	8	1024	20.16	23.24	+	-	-	+	+	+
ZYD8	duck	16	32	2	16	32	64	16	128	32	8	1024	19.64	25.12	+	-	-	+	+	+
ZYD9	duck	8	32	2	>64	128	>256	32	128	64	4	1024	21.26	20.14	+	-	-	+	+	+
ZYD11	duck	8	16	1	>64	128	256	64	128	64	2	1024	20.38	23.36	+	-	-	+	+	+
ZYD12	duck	8	16	8	32	32	64	32	16	8	2	256	20.78	25.18	+	-	-	+	+	+
ZYD13	duck	16	16	2	16	>128	>256	32	128	32	2	1024	21.64	25.88	+	-	-	+	+	+
ZYD18	duck	16	16	4	64	128	256	32	128	64	2	1024	27.6	28.6	+	-	-	+	+	+
ZYD20	duck	32	64	1	16	128	256	64	16	64	2	1024	17.64	21.16	+	-	-	+	+	+
ZYD23	duck	16	32	2	32	128	256	32	128	64	2	1024	16.38	22.54	+	-	-	+	+	+
ZYD28	duck	32	16	1	64	128	256	64	128	64	8	1024	18.86	22.68	+	-	-	+	+	+
BMD1	duck	>32	>64	2	32	64	32	1	8	8	0.5	>1024	21.94	23.28	+	-	-	+	+	+
BMD2	duck	>32	4	<0.5	32	64	64	0.5	8	8	0.25	512	27.22	28.4	+	-	-	+	+	+
BMD3	duck	>32	32	2	1	1	1	<0.25	16	8	0.5	>1024	26.18	27.86	+	-	-	+	+	-
BMD4	duck	32	32	2	64	128	256	64	4	32	4	1024	21.22	24.44	+	-	-	+	+	+
BMD7	duck	32	32	2	8	8	16	64	8	64	2	1024	18.84	24.24	+	-	-	+	+	+
BMD8	duck	>32	16	0.5	16	32	64	<0.25	8	16	0.5	>1024	27.76	22.94	+	-	-	+	+	+
BMD9	duck	>32	>64	8	2	2	1	0.5	64	16	0.25	512	6.6	13.22	+	+	+	+	+	-
BMD10	duck	>32	>64	<0.5	2	1	2	<0.25	16	8	0.125	>1024	25.64	27.94	+	-	-	+	+	-
BMD11	duck	>32	>64	0.5	1	2	2	0.5	16	0.5	0.25	>1024	26.48	23.86	+	-	-	+	+	-
BMD12	duck	>32	>64	<0.5	2	2	8	1	16	4	0.5	>1024	21.92	25.7	+	-	-	+	+	-
BMD13	duck	4	0.25	<0.5	2	<0.25	0.25	0.5	16	4	0.125	256	24.4	21.32	+	-	-	+	+	-
BMD15	duck	8	32	2	64	16	64	32	128	128	2	1024	21.4	24.64	+	-	-	+	+	+
BMD17	duck	16	>64	8	32	64	128	0.5	8	4	0.125	>1024	6.6	6.6	+	+	+	+	+	+
BMD18	duck	>16	16	16	32	128	64	8	8	8	<0.5	512	6.6	6.6	+	+	+	+	+	+
BMD19	duck	0.125	0.125	1	8	8	16	4	8	4	1	1024	23.1	24.04	-	-	-	+	+	-
BMD20	duck	>32	>64	8	2	4	1	4	8	0.5	0.125	>1024	6.6	6.6	+	+	+	+	+	-
BMD21	duck	4	4	2	8	128	128	32	16	8	2	1024	20.16	25.08	+	-	-	+	+	+
BMD23	duck	16	16	8	64	128	64	4	16	16	<0.5	>1024	6.6	6.6	+	+	+	+	+	+
BMD24	duck	4	1	4	64	64	16	0.5	16	16	0.25	>1024	6.6	6.6	+	+	+	+	+	+
BMD25	duck	8	32	2	64	128	256	32	128	64	8	1024	20.12	23.34	+	-	-	+	+	+
BMD26	duck	16	16	2	32	128	128	32	64	64	2	1024	20.14	23.38	+	-	-	+	+	+
BMD28	duck	>32	>64	1	64	32	128	0.5	8	8	0.25	>1024	24.32	19.18	+	-	-	+	+	+
BMD29	duck	2	0.5	<0.5	1	1	2	0.5	8	8	0.25	>1024	28.34	25.06	+	-	-	+	+	-
BMD30	duck	>32	0.5	8	<0.5	0.5	0.5	0.5	32	8	0.125	512	6.6	6.6	+	+	+	+	+	-
BMD31	duck	>32	32	<0.5	8	8	2	0.5	16	8	1	512	23.24	25.24	+	-	-	+	+	-
BMD32	duck	32	16	1	32	64	128	32	128	8	2	1024	17.42	24.54	+	-	-	+	+	+
BMD33	duck	0.5	2	<0.5	32	64	128	<0.25	16	8	0.125	512	21.82	23.58	+	-	-	+	+	+
BMD35	duck	32	16	1	32	128	128	32	16	64	2	1024	27.16	31.68	+	-	-	+	+	+
BMD36	duck	32	16	4	32	32	16	64	128	32	8	1024	17.68	26.62	+	-	-	+	+	+
BMD37	duck	>32	2	<0.5	16	64	32	<0.25	16	8	0.25	256	21.48	24.2	+	-	-	+	+	+
BMD39	duck	>32	64	<0.5	16	64	64	0.5	128	32	0.25	>1024	23.44	23.9	+	-	-	+	+	+
BMD40	duck	>32	4	<0.5	0.5	1	2	0.5	64	4	0.25	512	28.42	27.18	+	-	-	+	+	-
BMD41	duck	>32	32	>64	16	64	32	8	64	16	1	512	6.6	6.6	+	+	+	+	+	+
BMD42	duck	>32	16	16	>64	128	>128	64	64	16	16	512	6.6	6.6	+	+	+	+	+	+
BMD44	duck	8	32	2	16	64	64	2	32	8	0.25	512	23.16	24.62	+	-	-	+	+	+
BMD45	duck	32	32	1	32	128	256	32	128	64	16	1024	22.1	25.26	+	-	-	+	+	+
BMD50	duck	>32	64	<0.5	1	0.5	2	0.5	32	2	0.25	512	25.88	25.44	+	-	-	+	+	-
BMD53	duck	>16	16	<0.5	<0.5	2	<0.25	4	16	64	<0.5	1024	27.84	23.5	+	-	-	+	+	-
BMD54	duck	16	<0.125	<0.5	<0.5	<0.25	<0.25	1	8	>64	<0.5	512	21.02	25,94	+	-	-	+	+	-
BMD56	duck	>32	>16	<0.5	64	>128	128	64	64	>64	<0.5	1024	25.42	23.22	+	-	-	+	+	-
BMD64	duck	>16	16	4	<0.5	2	1	4	8	>64	<0.5	512	20.34	23.16	+	+	-	+	+	+
BMD68	duck	4	2	32	32	128	128	1	8	16	0.5	512	6.6	6.6	+	+	+	+	+	+
BMD69	duck	8	16	32	<0.5	2	4	1	8	16	<0.5	>1024	6.6	6.6	+	+	+	+	+	-
BMD73	duck	>32	0.5	<0.5	<0.5	1	0.5	<0.25	8	8	0.125	128	23.84	28.74	+	-	-	+	+	-
BMD74	duck	>32	32	>64	8	8	16	8	8	8	16	>1024	6.6	6.6	-	+	+	+	+	-
BMD75	duck	32	32	2	16	8	8	16	16	8	2	512	16.8	23.82	+	-	-	+	+	+
BMD76	duck	32	32	0.5	64	64	128	16	16	64	4	1024	16.7	23.44	+	-	-	+	+	+
BMD83	duck	4	1	<0.5	16	4	64	0.5	16	4	1	>1024	20.64	23.22	-	-	-	+	+	+
BMD87	duck	32	32	2	64	128	256	32	128	64	2	1024	18.36	24.68	+	-	-	+	+	+
BMD100	duck	4	4	2	4	8	16	2	8	4	2	64	19.88	24.52	-	-	-	+	+	-
GLD1	duck	0.5	0.5	<0.5	<0.5	<1	0.5	2	0.5	<0.5	16	512	18.84	23.64	-	-	-	+	+	-
GLD3	duck	0.5	0.5	<0.5	<0.5	4	2	8	1	2	8	>1024	18.3	24.68	-	-	-	+	+	-
GLD6	duck	0.5	0.25	1	<0.5	2	0.5	8	1	2	8	1024	20.56	25.6	-	-	-	+	+	-
GLD7	duck	>16	1	2	>64	>128	64	2	64	>64	32	1024	23.2	22.94	+	-	-	+	+	-
GLD17	duck	1	0.5	2	64	64	64	0.25	128	1	0.125	256	19.56	26.38	-	-	-	+	+	-
GLD19	duck	1	2	2	>64	>128	128	2	>32	>64	2	>512	21.92	24.62	-	-	-	+	+	+
GLD23	duck	0.125	<0.125	<0.25	<0.5	2	<1	2	>32	>64	2	>512	22.76	25.46	-	-	-	+	+	-
GLD24	duck	0.5	0.5	<0.5	<0.5	2	<1	4	1	<0.5	16	512	23.42	22.46	-	-	-	+	+	-
GLD25	duck	0.5	<0.125	<0.25	<0.5	2	<1	4	2	2	>64	512	15.54	24.42	-	-	-	+	+	-
GLD28	duck	16	2	1	<0.5	2	2	4	0.5	1	4	512	21.06	27.34	-	-	-	+	+	-
GLD30	duck	16	2	2	16	8	8	4	>32	>64	8	>512	22.18	24.52	-	-	-	+	+	-
GLD35	duck	16	<0.125	<0.25	<0.5	2	2	4	0.5	<0.5	64	>512	21.12	24.14	-	-	-	+	+	-
GLD51	duck	>32	64	>64	16	64	64	2	16	4	1	1024	6.6	22.34	+	+	-	+	+	+
GLD54	duck	16	8	16	32	64	128	4	32	64	8	>512	6.6	6.6	+	+	-	+	+	-
GLD55	duck	8	16	2	4	32	2	16	>32	>64	2	>512	16.68	24.92	-	-	-	+	+	-
GLD58	duck	16	2	2	>64	>128	64	32	>32	>64	32	>512	18.6	13.54	-	+	-	+	+	-
GLD59	duck	16	4	8	>64	>128	>128	1	>32	<0.5	8	>512	6.6	15.62	+	+	-	+	+	+
GLD64	duck	>16	>16	<0.5	32	128	32	64	32	64	8	>512	18.24	24.1	+	-	-	+	+	-
GLD80	duck	0.125	0.125	2	8	4	16	0.25	0.25	0.25	0.125	64	18.8	23.46	-	-	-	+	+	-
GLD82	duck	>16	0.5	1	>64	>128	>128	4	2	1	64	>512	18.1	23.1	-	-	-	+	+	-
GLD83	duck	16	16	16	>64	128	>128	32	>32	>64	16	>512	6.6	11.2	-	+	-	+	+	+
GLD84	duck	0.5	0.125	2	16	32	4	16	16	16	2	>512	17.64	24.18	-	-	-	+	+	-
GLD86	duck	16	2	8	2	8	4	32	4	1	4	>512	17.34	24.78	-	-	-	+	+	-
GLD88	duck	16	1	16	>64	>128	64	4	>32	>64	8	>512	19.5	22.6	-	-	-	+	+	-
GLD90	duck	1	0.5	1	<0.5	<1	<1	2	1	2	>64	512	17.46	22.88	-	-	-	+	+	-
GLD91	duck	0.25	<0.125	<0.25	<0.5	2	<1	4	2	<0.5	2	512	24.24	24.32	-	-	-	+	+	-
GLD92	duck	0.25	<0.125	<0.25	<0.5	2	<1	4	2	1	8	512	17.32	24.06	-	-	-	+	+	-
GLD93	duck	16	1	16	>64	64	>128	16	>32	>64	4	>512	6.6	6.6	-	+	-	+	+	+
GLD96	duck	2	2	2	>64	>128	64	1	>32	>64	16	>512	17,58	23.22	-	-	-	+	+	-
GLD97	duck	>16	16	8	32	64	16	16	16	32	4	1024	6.6	24.28	-	-	-	+	+	-
GLD99	duck	0.5	1	1	>64	>128	128	4	>32	>64	16	>512	17.82	23.74	-	-	-	+	+	-
GLD100	duck	>16	16	1	<0.5	<1	<1	4	0.5	<0.5	<0.5	>512	17.24	24.16	-	-	-	+	+	-
PEN, penicillin; AMP, ampicillin; OXA, oxacillin; GEN, gentamicin; KAN, kanamycin; AMK, amikacin; TET, tetracycline; ERY, erythromycin; AZM, azithromycin; CIP, ciprofloxacin; SIZ, sulfafurazole;
"+" indicates positive; "-" indicates negetive.
